# Supplementary material for: Gene expression changes in the medial prefrontal cortex and nucleus accumbens following abstinence from cocaine self-administration
Source: BMC Neurosci. 2010 Feb 26;11:29. doi: 10.1186/1471-2202-11-29 (PMC2837051; doi:10.1186/1471-2202-11-29)
Supplement: Additional file 2 — Gene expression assay numbers. Gene symbols, full names and gene expression assay numbers. [file 1471-2202-11-29-S2.XLS]

## Sheet: Sheet1
			Supplementary Table 2
					Gene Name	Gene ID	Assay-on Demand Catalog Number
					5-hydroxytryptamine (serotonin) receptor 1D	Htr1d	Rn00563397_s1
					Activity-related cytoskeleton-associated protein	Arc	Rn00571208_g1
					Adenosine A2B receptor	Adora2b	Rn00567697_m1
					Adenylate cyclase 8	Adcy8	Rn00567592_m1
					Adenylate cyclase-associated protein 2	Cap2	Rn00587905_m1
					Adrenergic receptor kinase beta, 1	Adrbk1	Rn00562822_m1
					ATP synthase, H+ transporting, mitochondrial F0 complex, subunit B1	Atp5f1	Rn00592632_m1
					Beta-catenin	Ctnnb1	Rn00584431_g1
					Cd47 (integrin-associated protein)	Cd47	Rn00569914_m1
					Cocaine and amphetamine regulated transcript	Cartpt	Rn00567382_m1
					Cyclin dependent kinase 5	Cdk5	Rn00590045_m1
					Cysteine-rich protein 2	Crip2	Rn00821073_g1
					Dopamine receptor D5	Drd5	Rn01640412_s1
					Dynamin 1	Dnm1	Rn00589865_m1
					Dynamin 2	Dnm2	Rn00566216_m1
					Early growth response 1	Erg1	Rn00561138_m1
					Early growth response 2	Egr2	Rn00586224_m1
					FBJ osteosarcoma oncogene	Fos	Rn02396759_m1
					Fucosyltransferase 8	Fut8	Rn01473204_m1
					Gastin releasing peptide receptor	Grpr	Rn00562292_m1
					Glial fibrillary acidic protein	Gfap	Rn00566603_m1
					Glutamate receptor, ionotropic, AMPA 1	Gria1	Rn00709588_m1
					Glutamate receptor, ionotropic, AMPA 2	Gria2	Rn00568514_m1
					Glutamate receptor, ionotropic, NMDA 2B	Grin2b	Rn00561352_m1
					Glutamate receptor, ionotropic, NMDA 2C	Grin2c	Rn00561364_m1
					Glutamate recpetor, ionotropic, NMDA 1	Grin1	Rn00433800_m1
					G-protein coupled receptor 88	Gpr88	Rn00581712_m1
					Hippocalcin-like 4	Hpcal4	Rn00569340_g1
					Homer homolog 1	Homer1	Rn00581785_m1
					Homer homolog 2	Homer2	Rn00584015_m1
					Interleukin 1 alpha	Il1a	Rn00566700_m1
					Kelch-like 12	Klhl12	Rn00596648_m1
					Kinesin family member C1	Kifc1	Rn01427984_g1
					Microtubule associated protein 1 light chain 3 alpha	Map1Lc3a	Rn01536227_g1
					Microtubule associated protein 2	Map2	Rn00565046_m1
					Neurofilament light	Nefl	Rn00582365_m1
					Neuropeptide Y	Npy	Rn00561681_m1
					Nuclear receptor subfamily 4, group A, member 1	Nr4a1	Rn00577766_m1
					Poly(A) binding protein, cytoplasmic 1	Pabpc1	Rn00592602_m1
					Potassium voltage gated channel Shab-related subfamily, member 1	Kcnb1	Rn00755102_m1
					Protein kinase c, epsilon	Prkce	Rn01769089_m1
					Regulator of G-protein signaling 2	Rgs2	Rn00584932_m1
					Regulator of G-protein signaling 9	Rgs9	Rn00570117_m1
					Serum/glucocorticoid regulated kinase 1	Sgk1	Rn00570285_m1
					Solute carrier family 12, member 1	Slc12a1	Rn00692581_m1
					Solute carrier family 12, member 8	Slc12a8	Rn00596520_m1
					Syntaxin 1B	Stx1b	Rn00562267_m1
					Testis-specific serine kinase 2	Tssk2	Rn01404837_s1
					Endogenous Controls
					Glyceraldehyde-3-phosphate dehydrogenase	Gapdh	Rn99999916_s1
					Beta actin	Actb	Rn00667869_m1
